# Supplementary material for: Comparison of anti-thymocyte globulin-based immunosuppressive therapy and allogeneic hematopoietic stem cell transplantation in patients with transfusion-dependent non-severe aplastic anaemia: a retrospective study from a single centre
Source: Ann Med. 2023 Oct 23;55(2):2271475. doi: 10.1080/07853890.2023.2271475 (PMC10595398; doi:10.1080/07853890.2023.2271475)
Supplement: Supplemental Material [file IANN_A_2271475_SM4491.zip]

Archive with 5 entries (5 files):
- Supplelmental Tables.docx
- Supplemental Fig.1.tiff
- Supplemental Fig.2.tif
- Supplemental Fig.3.tif
- Supplemental Figure legend.docx
